# Supplementary material for: Development of a bedside tool to predict the probability of drug-resistant pathogens among hospitalized adult patients with gram-negative infections
Source: BMC Infect Dis. 2019 Aug 14;19:718. doi: 10.1186/s12879-019-4363-y (PMC6694572; doi:10.1186/s12879-019-4363-y)
Supplement: Supplementary file 1 — contains the Clinical Bedside Tool. (XLSM 162 kb) [file 12879_2019_4363_MOESM1_ESM.xlsm]

## Sheet: Title
		A Bedside Tool to Predict the Probability of Drug-resistant Pathogens Among an Adult Population with Gram-Negative Infections

## Sheet: Model Overview
		Clinical Bedside Tool Overview
		Objective
		This clinical prediction tool estimates the probability of a third generation cephalosporin-resistant Enterobacteriaceae (3GC-R), a carbapenem-resistant Enterobacteriaceae (CRE), or a multidrug-resistant Pseudomonas (MDRP) among patients with infections due to a gram-negative bacteria.
		Clinical Decision Algorithm
		This tool focuses on the probability of resistance at the time point when an infection has been identified as due to a gram-negative pathogen. Among patients with gram-negative infection, the clinical prediction tool will estimate the probability of a 3GC-R infection, a CRE infection, and an MDRP infection. These results are based on an analysis of observational data in the Premier Hospital Datab…
		User Guide
		The inputs and results are color-coded as follows:
		User-modifiable data inputs - drop-down list
		Results - fixed calculation
		Users can select from the user-modifiable drop-down cells to change model inputs. Cells designated as "fixed calculations" should not be altered.
		The restore default button allows the user to reset all inputs at once

## Sheet: Inputs
		Inputs
		Infection Characteristics
			What is the site of infection?
			Has the patient been in the hospital for more than 72 hours?
0
0			Where was the patient at the time of culture collection?
		Hospital Characteristics
		Based on the antibiogram, please answer following questions:
			Is the prevalence of 3GC-R in your hospital less than, equal to, or more than 12%?
			Is the prevalence of CRE in your hospital less than, equal to, or more than 2%?
			Is the prevalence of MDRP in your hospital less than, equal to, or more than 4%?
			Please note, if you answer "I don't know", the result for "less than 2%" prevalence will be displayed by default.
		Patient Characteristics
		Demographic and Medical History:
			What is the age of the patient?
			Was this patient transferred from another healthcare facility?
			Did this patient have a prior admission in the last 6 months?
0			How many antibiotics have been used during the current admission?
0
			Did this patient have a prior infection in the last 3 months?
			Does the patient have the following comorbidities?
0
0			Cancer
0
0			Cerebrovascular disease
0
0			Chronic pulmonary disease
0
0			Congestive heart failure
0
0			Diabetes with complications
0			(Complication include the presence of microvascular (i.e., retinopathy, nephropathy, and neuropathy) or macrovascular complications secondary to diabetes.)
0
0			Diabetes without complications
0
0			Dialysis
0
0			Mild liver disease
0
0			Myocardial infarction
0
0			Paraplegia or hemiplegia
0
0			Peripheral vascular disease
1
													Model Settings
													Infection type			Gram-negative
													Disease onset
																		Model flag (0="restore default", 1="4-6", 2="7-9")
													Models Selected					0
													Flag of Comorbidities
													Cancer			0
													Cerebrovascular disease			0
													Chronic pulmonary disease			0
													Congestive heart failure			0
													Diabetes with complications			0
													Diabetes without complications			0
													Dialysis			0
													Mild liver disease			0
													Myocardial infarction			0
													Paraplegia or hemiplegia			0
													Peripheral vascular disease			0
													Total:
																			Entered	Total	Flag (if all filled 1, if not 0)
																		Model type 1	0	21	0
																		Model type 2	0	16	0
																		(Flag if model inputs are not completed before moving to the result page)
													Flag
													What is the site of infection?						0
													Is this confirmed case of Enterobacteriaceae pathogen?						0
													Where was the patient at the time of culture collection?						0
													Has the patient been in the hospital for more than 72 hours?						0
													Is the prevalence of CRE in your hospital less, equal or more than 2%?						0
													Is the prevalence of MDRP in your hospital less, equal or more than 2%?						0
													Is the prevalence of 3GC-R in your hospital less, equal or more than 2%?						0
													What is the age of the patient?						0
													Was this patient transferred from another healthcare facility?						0
													Did this patient have a prior admission in the last 6 months?						0
													Did this patient have prior infection in the last 3 months?						0
													How many antibiotics were used for the prior infection in the last 3 months?						0
													Cancer						0
													Cerebrovascular disease						0
													Chronic pulmonary disease						0
													Congestive heart failure						0
													Diabetes with complications						0
													Diabetes without complications						0
													Dialysis						0
													Mild liver disease						0
													Myocardial infarction						0
													Paraplegia or hemiplegia						0
													Peripheral vascular disease						0

## Sheet: Results
				#NAME?	#NAME?			#NAME?			#NAME?
		Results
		Patient Infection Type	Gram-negative
		Diseaes Onset
		Age
0
		Infection Type
		Transfer
		Comorbidities
							*Abbreviation: third generation cephalosporin-resistant Enterobacteriaceae (3GC-R), Carbapenem-resistant Enterobacteriaceae (CRE); Multidrug-resistant Pseudomonas (MDRP)
							Infection Type	Probability		Number of patients needed to observe one case of resistance
							3GC-R			-
							CRE			-
							MDRP			-
															Display Result	Probability
															Model Type Flag	0
															Model Phase	1
															Title	Likelihood of Resistance
															Vertical axis title	Probability
																Probability
														1
														2
														3				IF(sel.modelphase="Phase I",INDEX(T70:U70,$Q$66),"")
																Probability	Low to Moderate Risk Threshold		Moderate to High Risk Threshold
														1			0		0
														2			0		0
														3			0		0

## Sheet: Calculations
		Calculations
		Model Selected			Selected Model Results					Summary of All Model Prediction Results
											Model 1	Model 2	Model 3	Model 4	Model 5	Model 6	Model 7	Model 8	Model 9
		Infection Type	Gram-negative								CRE	ESBL	MDRP	CRE	ESBL	MDRP	CRE	ESBL	MDRP
		Disease Onset	0		Logit					Logit	-5.7604	0	-5.1786	-8.5735	-6.4249	-7.0473	-7.4076	-4.6391	-6.3075
		Model Selected	0		Odds					Odds	0.00314985	1	0.00563589	0.00018905	0.0016207	0.000869754	0.000606625	0.00966639	0.00182258
					Probability					Probability	0.00313996	0.5	0.00560431	0.000189014	0.00161807	0.000868998	0.000606257	0.00957385	0.00181927
		Summary of All Models
		Parameters		Inputs	Model Coefficients												Product of Input * Coefficient
					Model 1	Model 2	Model 3	Model 4	Model 5	Model 6	Model 7	Model 8	Model 9				Model 1	Model 2	Model 3	Model 4	Model 5	Model 6	Model 7	Model 8	Model 9
		Parameter	Level	Patient	CRE	ESBL	MDRP	CRE	ESBL	MDRP	CRE	ESBL	MDRP				CRE	ESBL	MDRP	CRE	ESBL	MDRP	CRE	ESBL	MDRP
		Intercept		1	-5.7604	0	-5.1786	-8.5735	-6.4249	-7.0473	-7.4076	-4.6391	-6.3075				-5.7604	0	-5.1786	-8.5735	-6.4249	-7.0473	-7.4076	-4.6391	-6.3075
		cUTI		0	0.6842	0.4915	0.6503	0	0	0	0.684	0.6123	0.7947				0	0	0	0	0	0	0	0	0
		cIAI		0	0.6168	0.17	0	0.7649	0.9268	0	0	0	0				0	0	0	0	0	0	0	0	0
		HAP		0	0.9163	0.2476	1.9952	1.0772	0.6963	1.4314	0.6953	0	2.2047				0	0	0	0	0	0	0	0	0
		BAA		0	0.5126	0.2654	0	0.641	0.2686	0	0.5943	0.38	0				0	0	0	0	0	0	0	0	0
		adm_prior6m		0	0.4403	0.4889	0.4259	0.2376	0.3609	0.373	0.4355	0.4761	0.6599				0	0	0	0	0	0	0	0	0
		prior_infect3m		0	0.6019	0.5616	1.1744	0	0	0.7585	0.7162	0.6649	1.1228				0	0	0	0	0	0	0	0	0
		prior_gramneg_cat	2-3	0	0	0	0	2.1028	2.0336	2.3256	0	0	0				0	0	0	0	0	0	0	0	0
		prior_gramneg_cat	4+	0	0	0	0	2.6498	2.4129	3.8098	0	0	0				0	0	0	0	0	0	0	0	0
		ICU		0	0.4055	0.2109	0	0.4208	0.5417	0.1664	0	0	0				0	0	0	0	0	0	0	0	0
		adm_src	Transfer	0	0	0	0	0.2947	0.4231	0.4971	0.565	0.3547	0.5751				0	0	0	0	0	0	0	0	0
		agecat	26-35	0	0	0.3382	0	0	0.6593	0	0	0.4388	0				0	0	0	0	0	0	0	0	0
		agecat	36-45	0	0	0.5827	0	0	0.8667	0	0	0.7091	0				0	0	0	0	0	0	0	0	0
		agecat	46-55	0	0	0.6652	0	0	0.9369	0	0	0.8444	0				0	0	0	0	0	0	0	0	0
		agecat	56-65	0	0	0.7764	0	0	1.0076	0	0	0.9489	0				0	0	0	0	0	0	0	0	0
		agecat	65+	0	0	0.6626	0	0	0.8162	0	0	0.8724	0				0	0	0	0	0	0	0	0	0
		Dialysis		0	0	0	0	0.4475	0.376	0.1749	0.2667	0.2262	0				0	0	0	0	0	0	0	0	0
		Diabetes with complications		0	0	0	0	0.6334	0.3423	0	0	0.1702	0				0	0	0	0	0	0	0	0	0
		Diabetes without complications		0	0	0	0	0	0	0	0.4121	0.1848	0.216				0	0	0	0	0	0	0	0	0
		Peripheral vascular disease		0	0	0	0	0	0.1735	0	0	0	0				0	0	0	0	0	0	0	0	0
		Paraplegia and hemiplegia		0	0	0	0	0	0	0.7326	0.6683	0.5699	1.2115				0	0	0	0	0	0	0	0	0
		Chronic pulmonary disease		0	0	0	0	0	0	0.2109	0	0	0.1418				0	0	0	0	0	0	0	0	0
		Myocardial infarction		0	0	0	0	0.3233	0	-0.3159	0	0	-0.3169				0	0	0	0	0	0	0	0	0
		Cancer		0	0	0	0	0	0.2295	0	0	0	-0.3705				0	0	0	0	0	0	0	0	0
		Cerebrovascular disease		0	0	0	0	0.3579	0.2748	0	0	0	0				0	0	0	0	0	0	0	0	0
		Congestive heart failure		0	0	0	0	0	0.1846	0	0	0	0				0	0	0	0	0	0	0	0	0
		Mild liver disease		0	0	0	0	0.3362	0.235	0	0	0	0				0	0	0	0	0	0	0	0	0
		CRE prevalence>=median		0	0	0	0	1.9383	0	0	2.1848	0	0				0	0	0	0	0	0	0	0	0
		ESBL prevalence>= median		0	0	0	0	0	0.8418	0	0	0.8325	0				0	0	0	0	0	0	0	0	0
		MDRP prevalence>=median		0	0	0	0	0	0	1.0086	0	0	0.812				0	0	0	0	0	0	0	0	0

## Sheet: Lists
	No or Yes						Display Settings
	No						DevMode	FALSE
	Yes						ShTabs	FALSE
							Fullscreen	FALSE
	Infection
	Complicated urinary tract infection (cUTI)
	Complicated intra-abdominal infection (cIAI)
	Healthcare-/ventilator-associated pneumonia (HAP/VAP)
	Bloodstream infection (BSI)
							Report File Name
							InfectionRiskReport.pdf
	Admitting Source
	Yes
	No
	Age Category
	18–25
	26–35
	36–45
	46–55
	56–65
	66+
	Prevalence of CRE		Prevalence of ESBL			Prevalence of MDRP
	Less than 2%		Less than 12%			Less than 4%
	Equal to or more than 2%		Equal to or more than 12%			Equal to or more than 4%
	I don't know		I don't know			I don't know
	Number of Prior Gram-negative Antibiotics
	0–1
	2–3
	4+
	Where was the Patient at the Time of Culture Collection
	Non-ICU
	ICU

## Sheet: SAS Model 1 - GN_CRE_All
		Model 1 - Prediction of CRE Infection among People with Gram-negative Infection (Both Hospital and Community Onsets)
		Complete SAS Output Table
		Analysis of Penalized Maximum Likelihood Estimates
		Parameter	Category	DF	Estimate	StErr	WaldChiSq	Pr > ChiSq
		Intercept		1	-5.7604	0.1758	1073.26	<.0001
		cUTI		1	0.6842	0.0876	60.9851	<.0001
		cIAI		1	0.6168	0.1427	18.6947	<.0001
		HAP		1	0.9163	0.1028	79.4352	<.0001
		BAA		1	0.5126	0.0777	43.5562	<.0001
		Gender	M	1	0.2088	0.0575	13.1855	0.0003
		Race	B	1	0.2137	0.0725	8.6852	0.0032
		Race	O	1	-0.6008	0.1117	28.9581	<.0001
		Race	U	1	-1.08	0.827	1.7057	0.1916
		adm_prior6m		1	0.4403	0.0629	48.944	<.0001
		prior_infect3m		1	0.6019	0.0838	51.6075	<.0001
		MART_STATUS	M	1	-0.1949	0.0603	10.4435	0.0012
		MART_STATUS	O	1	-0.5948	0.1289	21.282	<.0001
		MART_STATUS	U	1	0.023	0.5492	0.0018	0.9666
		prior_gramneg_num		1	0.2709	0.0241	126.849	<.0001
		ICU		1	0.4055	0.0642	39.85	<.0001
		PROV_REGION	MIDWEST	1	0.4223	0.0802	27.7452	<.0001
		PROV_REGION	NORTHEAST	1	0.4805	0.0778	38.1198	<.0001
		PROV_REGION	WEST	1	1.0466	0.0904	134.092	<.0001
		URBAN_RURAL	URBAN	1	0.5264	0.1299	16.4102	<.0001
		TEACHING	YES	1	0.2086	0.0662	9.9223	0.0016
		adm_src	COURT/LAW ENFORCEMENT	1	-1.2258	1.4398	0.7247	0.3946
		adm_src	Clinic	1	-0.7863	0.1671	22.1448	<.0001
		adm_src	Unknown / Nonhealthcare	1	-0.5188	0.0725	51.1832	<.0001

## Sheet: SAS Model 2 - GN_ESBL_All
		Model 2 - Prediction of ESBL Infection among People with Gram-negative Infection (Both Hospital and Community Onsets)
		Complete SAS Output Table
		Analysis of Penalized Maximum Likelihood Estimates
		Parameter	Category	DF	Estimate	StErr	WaldChiSq	Pr > ChiSq
		Intercept		1	-3.6374	0.1312	769.055	<.0001
		cUTI		1	0.4915	0.0395	154.629	<.0001
		cIAI		1	0.17	0.0652	6.7978	0.0091
		HAP		1	0.2476	0.0481	26.4339	<.0001
		BAA		1	0.2654	0.0356	55.7267	<.0001
		Gender	M	1	0.0823	0.0237	12.0601	0.0005
		Race	B	1	0.1701	0.0323	27.796	<.0001
		Race	O	1	0.142	0.0395	12.9035	0.0003
		Race	U	1	0.172	0.2128	0.6534	0.4189
		adm_prior6m		1	0.4889	0.0257	361.649	<.0001
		prior_infect3m		1	0.5616	0.0371	228.954	<.0001
		MART_STATUS	M	1	-0.1294	0.0251	26.4944	<.0001
		MART_STATUS	O	1	-0.0466	0.0437	1.139	0.2859
		MART_STATUS	U	1	-0.3559	0.2511	2.0102	0.1562
		prior_gramneg_num		1	0.2892	0.0125	535.664	<.0001
		ICU		1	0.2109	0.0281	56.5098	<.0001
		PROV_REGION	MIDWEST	1	-0.1031	0.0339	9.2335	0.0024
		PROV_REGION	NORTHEAST	1	0.0876	0.0318	7.5707	0.0059
		PROV_REGION	WEST	1	0.148	0.0372	15.8427	<.0001
		URBAN_RURAL	URBAN	1	0.2613	0.0442	34.9512	<.0001
		adm_src	COURT/LAW ENFORCEMENT	1	-0.2772	0.426	0.4234	0.5152
		adm_src	Clinic	1	-0.2254	0.0609	13.6964	0.0002
		adm_src	Unknown / Nonhealthcare	1	-0.3728	0.0331	126.814	<.0001
		agecat	26-35	1	0.3382	0.0996	11.5262	0.0007
		agecat	36-45	1	0.5827	0.0934	38.9662	<.0001
		agecat	46-55	1	0.6652	0.0871	58.3123	<.0001
		agecat	56-65	1	0.7764	0.0843	84.9172	<.0001
		agecat	65+	1	0.6626	0.0817	65.828	<.0001
		BEDS_GRP	100-199	1	0.0864	0.0943	0.8394	0.3596
		BEDS_GRP	200-299	1	0.2371	0.0905	6.8557	0.0088
		BEDS_GRP	300-399	1	0.2831	0.0922	9.4293	0.0021
		BEDS_GRP	400-499	1	0.1344	0.0946	2.0209	0.1551
		BEDS_GRP	500+	1	0.1177	0.0918	1.6453	0.1996

## Sheet: SAS Model 3 - GN_MDRP_All
		Model 3 - Prediction of MDRP Infection among People with Gram-negative Infection (Both Hospital and Community Onsets)
		Complete SAS Output Table
		Analysis of Penalized Maximum Likelihood Estimates
		Parameter	Category	DF	Estimate	StErr	WaldChiSq	Pr > ChiSq
		Intercept		1	-5.1786	0.2797	342.725	<.0001
		cUTI		1	0.6503	0.0655	98.5266	<.0001
		HAP		1	1.9952	0.0654	931.924	<.0001
		Gender	M	1	0.2652	0.0419	40.1156	<.0001
		adm_prior6m		1	0.4259	0.0475	80.3796	<.0001
		prior_infect3m		1	1.1744	0.0573	420.74	<.0001
		prior_gramneg_num		1	0.4326	0.0161	724.928	<.0001
		PROV_REGION	MIDWEST	1	0.0214	0.0568	0.1423	0.706
		PROV_REGION	NORTHEAST	1	0.2589	0.0563	21.145	<.0001
		PROV_REGION	WEST	1	-0.1359	0.0669	4.1233	0.0423
		TEACHING	YES	1	-0.1779	0.0569	9.7558	0.0018
		adm_src	COURT/LAW ENFORCEMENT	1	-1.7386	1.456	1.4258	0.2324
		adm_src	Clinic	1	-0.5401	0.1016	28.2674	<.0001
		adm_src	Unknown / Nonhealthcare	1	-0.6351	0.0504	158.752	<.0001
		BEDS_GRP	100-199	1	0.5072	0.2762	3.3716	0.0663
		BEDS_GRP	200-299	1	0.6051	0.2723	4.9379	0.0263
		BEDS_GRP	300-399	1	0.7069	0.2728	6.7161	0.0096
		BEDS_GRP	400-499	1	0.7079	0.2763	6.5649	0.0104
		BEDS_GRP	500+	1	0.6725	0.2751	5.977	0.0145

## Sheet: SAS Model 4 - GN_CRE_Hospital
		Model 4 - Prediction of CRE Infection among People with Gram-negative Infection (Hospital Onset)
		Complete SAS Output Table
		Analysis of Penalized Maximum Likelihood Estimates
		Parameter	Category	DF	Estimate	Standard Error	Wald Chi-Square	Pr > ChiSq
		Intercept		1	-8.5735	0.1918	1997.3	<.0001
		HAP		1	1.0772	0.1387	60.3239	<.0001
		BAA		1	0.641	0.131	23.9348	<.0001
		cIAI		1	0.7649	0.1909	16.05	<.0001
		adm_prior6m		1	0.2376	0.1034	5.2826	0.0215
		prior_gramneg_cat	2-3	1	2.1028	0.1251	282.61	<.0001
		prior_gramneg_cat	4+	1	2.6498	0.1699	243.341	<.0001
		ICU		1	0.4208	0.1122	14.0565	0.0002
		adm_src	Transfer	1	0.2947	0.128	5.2988	0.0213
		CRE prevalence>=median		1	1.9383	0.1589	148.76	<.0001
		Myocardial infarction		1	0.3233	0.1322	5.9832	0.0144
		Cerebrovascular disease		1	0.3579	0.1355	6.9773	0.0083
		Mild liver disease		1	0.3362	0.148	5.1586	0.0231
		Diabetes with complications		1	0.6334	0.1648	14.7673	0.0001
		Dialysis		1	0.4475	0.1094	16.7494	<.0001

[truncated: 5 more sheets: SAS Model 5 - GN_ESBL_Hospital, SAS Model 6 - GN_MDRP_Hospital, SAS Model 7 - GN_CRE_Community, SAS Model 8 - GN_ESBL_Community, SAS Model 9 - GN_MDRP_Community]
